# Supplementary material for: Development and Characterization of a Ten-Plex Assay to Measure Klebsiella pneumoniae Antigen-Specific IgG in Human Sera
Source: Methods Protoc. 2025 May 19;8(3):52. doi: 10.3390/mps8030052 (PMC12101422; doi:10.3390/mps8030052)
Supplement: Supplementary file 1 [file mps-08-00052-s001.zip]

Archive with 1 entries (1 files):
- mps-3623205-supplementary.pdf
